# Supplementary material for: Herbal Extracts of Ginseng and Maqui Berry Show Only Minimal Effects on an In Vitro Model of Early Fracture Repair of Smokers
Source: Foods. 2023 Aug 4;12(15):2960. doi: 10.3390/foods12152960 (PMC10419284; doi:10.3390/foods12152960)
Supplement: Supplementary file 1 [file foods-12-02960-s001.zip]

Archive with 1 entries (1 files):
- foods-2526738-supplementary.pdf
